# Supplementary material for: The Safety and Efficacy of Tranexamic Acid in Oncology Patients Undergoing Endoprosthetic Reconstruction and a ROTEM-Based Evaluation of Their Hemostatic Profile: A Pilot Study
Source: Cancers (Basel). 2021 Aug 5;13(16):3951. doi: 10.3390/cancers13163951 (PMC8392365; doi:10.3390/cancers13163951)
Supplement: Supplementary file 1 [file cancers-13-03951-s001.zip]

Archive with 1 entries (1 files):
- cancers-1324260-supplementary.pdf
